# Supplementary material for: Early Developmental Exposure to Triclosan Impacts Fecal Microbial Populations, IgA and Functional Activities of the Rat Microbiome
Source: J Xenobiot. 2024 Feb 1;14(1):193–213. doi: 10.3390/jox14010012 (PMC10885032; doi:10.3390/jox14010012)
Supplement: Supplementary file 1 [file jox-14-00012-s001.zip]

Archive with 1 entries (1 files):
- jox-2773854-supplementary.pdf
